# Supplementary material for: Metabolic and behavioral parameters of mice with reduced expression of Syndecan-1
Source: PLoS One. 2019 Jul 12;14(7):e0219604. doi: 10.1371/journal.pone.0219604 (PMC6625734; doi:10.1371/journal.pone.0219604)
Supplement: S1 File — (XLS) [file pone.0219604.s001.xls]

## Sheet: Fig2
						Concentration
				Sdc1-/-	animal number	pg/µg
					5973	0.314343
		homo: 0-1,2			6162	1.05405
		het: 1,3-3,0		2	6757	1.03378
		wt: 3,1-…		5	6760	0.953368
				7	6354	0.893989
				8	6355	1.16861
				9	6356	0.876758
				10	6357	1.05842
				Sdc1+/-	5603	2.99656
					6064	1.87322
					6024	2.13906
					5975	2.19553
					6159	1.48902				mean	SEM
					6160	1.53739		Sdc1-/-	homo (n=8)	0.919165	0.0928094
					6161	2.03447		Sdc1+/-	het (n=9)	1.98101	0.154844
				1	6756	1.99565		WT	wt (n=25)	6.0467	0.588444
				3	6758	1.56816
				wt	6025	5.55979			t-test
					5974	3.64619			4.24872e-05
					5976	3.414			3.11311e-05
					6246	5.51647			0.000273531
					6247	4.20878
					6248	4.46245
					6249	6.70367
					6061	4.71133
					6062	5.12613
					6063	12.626
					6021	3.59696
					5692	12
					5675	6.40981
					5678	11.3654
					5679	7.1736
					5681	5.67009
					5682	6.52429
					5684	5.214
					5687	7.24086
					5683	2.29183
					5690	8.27708
					5691	7.93932
					5688	1.63234
					5677	1.46117
					5676	8.39597

## Sheet: Table2
		Sdc1-/-	animal number	pg/µg
			5973	0.314343
homo: 0-1,2			6162	1.05405				mean	SEM
het: 1,3-3,0		2	6757	1.03378		Sdc1-/-	homo	0.959757	0.0566312
wt: 3,1-…		5	6760	0.953368		Sdc1+/-	het	1.78502	0.0982251
		7	6354	0.893989		Sdc1+/+	wt	4.52003	0.494853
		8	6355	1.16861
♀		9	6356	0.876758
♂		10	6357	1.05842
		12	6359	1.19947
Elt 535		17	6981	0.911934
Elt 581		18	6982	1.00144
Elt 638		19	6875	0.730015
Elt 639		21	6877	1.13057
Elt 641		24	6880	1.1426
time mating		25	6881	0.927007
≤ 20 weeks		Sdc1+/-	5603	2.99656
> 20 weeks			6064	1.87322
20 weeks			6024	2.13906						Gender			Age			Relationship
			5975	2.19553						♂	♀	p	≤ 20 Wo.	> 20 Wo.	p	Siblings	Non-siblings	p
			6159	1.48902					Sdc1-/-	0,84 ± 0,15	1,02 ± 0,03	0.15	1,02 ± 0,04	0,85 ± 0,15	0.18	0,94 ± 0,11	0,96 ± 0,06	0.85
			6160	1.53739					Sdc1+/-	1,70 ± 0,12	1,83 ± 0,14	0.55	1,75 ± 0,12	1,91 ± 0,18	0.51	1,81 ± 0,11	1,79 ± 0,10	0.9
			6161	2.03447					WT	3,87 ± 0,30	5,10 ± 0,77	0.1	4,36 ± 0,37	4,69 ± 0,99	0.75	4,91 ± 0,38	4,52 ± 0,50	0.67	mean ± SEM
		1	6756	1.99565
		3	6758	1.56816					Sdc1 hom	p=0,15		p=0,18		p=0,85
		4	6759	1.39633					Sdc1 het	p=0,55		p=0,51		p=0,90
		6	6761	1.36879					Sdc1 wt	p=0,10		p=0,75		p=0,67
		11	6358	1.71257
		13	6977	1.6251
		14	6978	1.73472
		15	6979	1.54163
		16	6980	1.71282
		20	6876	1.42424
		wt	6025	5.55979
			5974	3.64619
			5976	3.414
			6246	5.51647
			6247	4.20878
			6248	4.46245
			6249	6.70367
			6061	4.71133
			6062	5.12613
			6063	12.626
			6021	3.59696
			6022	4.04731
			6023	4.69796
			5977	5.2087
			5978	3.76205
			5979	3.22759
			5980	5.41053
			5602	3.05342
			5604	3.0285
		22	6878	1.30909
		23	6879	1.60377

## Sheet: Table2 (2)
	♂ hom		♀ hom		♂ het		♀ het		♂ wt		♀ wt
	0.314343		1.05405		2.13906		2.99656		3.64619		5.55979
	0.893989		1.03378		1.48902		1.87322		3.414		6.70367
	0.730015		0.953368		1.53739		2.19553		5.51647		5.12613
	1.13057		1.16861		1.99565		2.03447		4.20878		3.0285
	1.1426		0.876758		1.6251		1.56816		4.46245
			1.05842		1.42424		1.39633		4.71133
			1.19947				1.36879		3.59696
			0.911934				1.71257		4.04731
			1.00144				1.73472		4.69796
			0.927007				1.54163		5.2087
							1.71282		3.76205
									3.22759
									5.41053
									3.05342
									1.30909
									1.60377
	♂					♀
		mean	SEM				mean	SEM			♂ hom/♀ hom		♂ het/♀ het		♂ wt/♀ wt
	homo	0.842302	0.152855			homo	1.01848	0.0337849			t-test		t-test		t-test
	het	1.70174	0.120106			het	1.83044	0.139063			0.148481		0.548539		0.0980522
	wt	3.86729	0.301969			wt	5.10452	0.767837
	> 20 weeks hom		≤ 20 weeks hom		> 20 weeks het		≤ 20 weeks het		> 20 weeks wt		≤ 20 weeks wt
	0.314343		1.05405		1.87322		2.99656		5.55979		3.414
	0.730015		1.03378		2.13906		1.48902		3.64619		5.51647
	1.13057		0.953368		2.19553		1.53739		4.71133		4.20878
	1.1426		0.893989		1.42424		2.03447		5.12613		4.46245
	0.927007		1.16861				1.99565		12.626		6.70367
			0.876758				1.56816		3.59696		5.2087
			1.05842				1.39633		4.04731		3.76205
			1.19947				1.36879		4.69796		3.22759
			0.911934				1.71257		1.30909		5.41053
			1.00144				1.6251		1.60377		3.05342
							1.73472				3.0285
							1.54163
							1.71282
		mean	SEM			mean	SEM			mean	SEM
	> 20 weekshom	0.848906	0.153555		> 20 weeks het	1.90801	0.175901		> 21 weeks wt	4.69245	0.986461
	≤ 20 weeks hom	1.01518	0.0349205		≤ 20 weeks het	1.74717	0.118047		≤ 21 weeks wt	4.36329	0.365591
	> 20 weeks hom/≤ 20 weeks hom				> 20 weeks het/≤ 20 weeks het					> 20 weeks wt/≤ 20 weeks wt
	t-test				t-test					t-test
	0.17474				0.505071					0.748959
	Siblings hom		All hom		Siblings het		All het		Siblings wt		All wt
	0.314343		0.314343		1.87322		2.99656		3.64619		5.55979
	1.05405		1.05405		2.19553		1.87322		5.51647		3.64619
	0.893989		1.03378		1.48902		2.13906		4.20878		3.414
	1.16861		0.953368		1.53739		2.19553		4.46245		5.51647
	0.876758		0.893989		2.03447		1.48902		6.70367		4.20878
	1.05842		1.16861		1.71257		1.53739		4.71133		4.46245
	1.19947		0.876758				2.03447		5.12613		6.70367
			1.05842				1.99565				4.71133
			1.19947				1.56816				5.12613
			0.911934				1.39633				12.626
			1.00144				1.36879				3.59696
			0.730015				1.71257				4.04731
			1.13057				1.6251				4.69796
			1.1426				1.73472				5.2087
			0.927007				1.54163				3.76205
							1.71282				3.22759
							1.42424				5.41053
											3.05342
											3.0285
											1.30909
											1.60377
		mean	SEM			mean	SEM			mean	SEM
	Siblings hom	0.93795	0.113825		Siblings het	1.80703	0.113988		Siblings wt	4.91072	0.376717
	All hom	0.959757	0.0566312		All het	1.78502	0.0982251		All wt	4.52003	0.494853
	Siblings hom/all hom				Siblings het/All het					Siblings wt/All wt
	t-test				t-test					t-test
	0.848843				0.903748					0.665301

## Sheet: Fig3
	NORMAL MATING							VICE VERSA
		Sdc1+/- male	wt male	Sdc1+/- female	wt female			Sdc1+/- male	wt male	Sdc1+/- female	wt female
	1	35.25	34.45	22.98	24.55			27.52	30.22	22.92	28.17
	2	33.25	39.7	27.34	25.15			28.65	33.17	21.86	24.61
	3	31	34.25	21.6	23.05			28.74	35.86	21.96	27
	4	30.78	36.7	28.11	25.45			25.51		21.08	24.4
	5	30.75	30.7	21.33	29.21			26.65		22.8	25.88
	6	31.08	34.6	29.38	25.1			25.77		21.75
	7	32.94	31.453	31.6	24.73			27
	8	30.54	33.6	22.35	24.54			26.74
	9	29.38	33.2	21.79	25.21
	10	32.5	32.6	25.73	24
	11	30.79	32.66	22.06	24.2
	12	29.79	31.73	21.52	26.67
	13	35.14	28.51	23.06	24.74
	14	29.15	36.46	25.61	25.69
	15	28.56	34.81	23.21	26.25
	16	28.86	37.86	25.08	22.6
	17	28.08	31.78	18.78	21.61
	18	26.73	33.2	21.31	27.26
	19	24.99	41.42	20.7	27.68
	20	27.54	34.06	22.4	29.67
	21	30.29	32.2	21.45	24.42
	22	31.83	32.27	29.42	24.32
	23	28.94	24.89	24.57	24.28
	24	30.81	17.96	22.46	23.27
	25	30.01	27.82	24.22	24.27
	26	29.06	24.68	27.51	24.01
	27	30.27	27.61	25.01	24.23
	28	27.33	28.06	25.53	24.89
	29	31.51	30.9	20.4	21.35
	30	27.85	31.8	22.22	25.1
	31	25.5	29.7	23.05	25.95
	32	25.45	32.35	23.2	24.9
	33	29.9	33.95	23.6	23.95
	34	30.1	33.96	24.6	25.7
	35	27.35	31.15	23.35	25.95
	36	26.6	32.05	29.7	23.75
	37	29.15	33.05	28.35	26.9
	38	23.62	32.98	24.45	26.95
	39	26.2	30.68	22.65	23.5
	40	26.65	33.22	28.05	25.3
	41	26.02	32.16	23.6	26.45
	42	27.22	32.3	23.5	25.75
	43	26.7	32.61	22.85	26.95
	44	26.44	32.9	22.15	27.35
	45	25.43	31.71	22.35	31.05
	46	28.38	30.11	22.68	26.99
	47	28.8	30.36	22.82	24.97
	48	27.12	31.1	27.09	27.69
	49	26.79	30.69	24.83	25.38
	50	25.93	29.86	22.6	29.85
	51	27.27	29.39	23.2	30.31
	52	25.38	29.14	24.15	26.3
	53	24.22	29.3	25.2	31.25
	54		29.74	21.95	25
	55			22.8	28.95
	56			27.05	26.56
	57			25.34	25.45
	58			24.83	23.15
	59			23.89	24.35
	60			21.42	22.91
	61			22.31	24.1
	62			20.05	25.26
	63			20.35
	64			20.26
		Sdc1+/- male	wt male	Sdc1+/- female	wt female			Sdc1+/- male	wt male	Sdc1+/- female	wt female
	SUM	53	54	64	62		SUM	8	3	6	5
	mean	28.7023	31.7851	23.8594	25.5866		mean	27.0725	33.0833	22.0617	26.012
	SEM	0.361813	0.490456	0.329993	0.268701		SEM	0.420492	1.6287	0.28247	0.714657
	t-test	1.92079e-06		9.14487e-05			t-test	0.000533254		0.00037445

## Sheet: Fig4A,B
	wt		Sdc1+/-				wt		Sdc1+/-				wt		Sdc1+/-				wt		Sdc1+/-
	♂		♂				♀		♀				♂		♂				♀		♀
	6 weeks		6 weeks				6 weeks		6 weeks				6 months		6 months				6 months		6 months
		Conc.(pg/mL)		Conc.(pg/mL)				Conc.(pg/mL)		Conc.(pg/mL)				Conc.(pg/mL)		Conc.(pg/mL)			Group	Conc.(pg/mL)	Group	Conc.(pg/mL)
	1	142061	1	22942.2			1	77.22	1	41103.7			1	20890	1	653.22			1	17322.1	1	38418.4
	2	66570.8	2	9118.42			2	2836.07	2	1634.7			2	2333.07	2	2932.4			2	85171	2	41371.9
	3	22414.2	3	6361.85			3	1800.32	3	4379.4			3	3770.84	3	13546.3			3	4209.97	3	2736.03
	4	19108.2	4	16562.6			4	1519.95	4	29313.5			4	21707.1	4	17322.1			4	21688.2	4	3981.05
	5	3962.27	5	18469.9			5	24049.8	5	22394.9			5	22843.7	5	1323.68			5	24798.9	5	24132.1
	6	51060.6	6	2437.29			6	10553	6	13917.8			6	18108.1	6	6268.75			6	16410.7	6	16410.7
	7	44727.8	7	20664.3			7	28637.7	7	13638.5			7	51268.7	7	24010.2			7	7836.08	7	26917.4
	8	15362.6	8	2233.31			8	4908.85	8	38449.8			8	69385.3	8	10235			8	16969.3	8	347.82
	9	51019.1	9	44608.9			9	16896.1	9	7925.33			9	17401.1	9	1179.05			9	40532.9	9	8180.52
	10	15290.7	10	25411.2			10	8517.93	10	1037.51			10	78918.3	10	1976.85			10	8961.83	10	13384.7
	11	35667.4	11	16306.1			11	19853.8	11	2689.34			11	49708.9	11	14183			11	1533.83	11	3548.07
	12	39593.9	12	3884.23			12	2721.04	12	44200			12	9578.06	12	2849.49			12	3104.79	12	28400.5
	13	39626.1	13	34356.1			13	3405.42	13	4937.84			13	43017.6	13	14233.4			13	569.42	13	28400.5
	14	44258.1	14	87.69			14	9158.21	14	18823.2			14	38638.2	14	13217.4			14	11831	14	8992.58
	15	67962.1	15	9146.16			15	5275.09	15	122075			15	30203.2	15	7229.77			15	21072.2	15	1444.19
	16	7314.44	16	5684.75			16	41436.4	16	38904.5			16	23060.9	16	25282.5			16	2113.68	16	2595.76
	17	34267.4	17	1896.73			17	34208.4	17	29619.3			17	5062.17	17	19468.2			17	25199.2	17	606.12
	18	19718.9	18	71136.7			18	2512.73	18	1810.88			18	3335.26	18	2926.38			18	2467.29	18	7811.25
	19	38422.2	19	98779.1			19	42075.2	19	36338.4			19	784.2	19	2231.53			19	40176	19	6673.18
	20	225.81	20	120387			20	37782.3	20	25054.5			20	11984	20	15592.1			20	61160.7	20	1664.73
	21	11984	21	16909.4			21	3631.49	21	18823.2			21	16.16	21	3879.71			21	90452.9	21	3192.07
	22	8197.17	22	15652.1			22	42491	22	40062.2			22	107.95	22	5508.11			22	3742.97	22	1537.81
	23	9728.02	23	18428.8			23	25054.5	23	2969.09			23	27846.3	23	1357.01			23	25199.2	23	1218.48
	24	12668.8	24	15652.1			24	29619.3	24	27929.3			24	28036	24	8294.28			24	27724.5	24	10601.7
	25	9230.36	25	28482.5			25	56872.2	25	63831			25	42288.3	25	14921.3			25	6673.18	25	3676.68
	26	19368.7	26	38152.5			26	25054.5	26	25811.6			26	19435	26	804.29			26	3548.07	26	727.57
	27	23408.1	27	71926.8			27	1307.13	27	54578.4			27	6219.77	27	877.43			27	2467.29
	28	18179.8	28	27929.3			28	46910.7					28	8759.71	28	24036.5			28	2685.66
	29	5794.06	29	31404.3			29	588.96					29	8147.28	29	1444.19			29	4247.28
	30	5904.04	30	49814.3			30	1896.73					30	21985.6	30	7968.59			30	25199.2
	31	32651.1	31	19630.5			31	19223.7					31	34548.9	31	13099.6			31	4921.52
	32	2157.49					32	1896.73					32	28400.5	32	4655.25			32	29095.6
	33	24806.4					33	3631.49					33	56408.8	33	18645.2			33	21390
							34	3728.4					34	12285.4	34	5205.36			34	50720.1
							35	74369.1					35	26427.2	35	6544.77			35	56408.8
							36	10081.4					36	1079.47	36	3192.07			36	804.29
							37	21985.7					37	987.02					37	8811.88
							38	108071					38	13384.7					38	17822
							39	122075					39	52077.7					39	30545.4
							40	45532.4					40	38190.5					40	21390
							41	1983.11					41	32879
													42	80688.5
mean		28567		27885.7				23030		27120.5				25290.4		8808.19				21174.5		11037.4
SEM		4755.99		5113.09				4371.7		4948.02				3302.94		1242.54				3476.44		2427.59
T.TEST		0.922491						0.544854						3.56108e-05						0.0363912

## Sheet: Fig4C,D
	wt			Sdc1+/-			wt			Sdc1+/-			wt			Sdc1+/-			wt			Sdc1+/-
	♂			♂			♂			♂			♀			♀			♀			♀
	6 weeks			6 months			6 weeks			6 months			6 weeks			6 months			6 weeks			6 months
		μg/ml			μg/ml			μg/ml			μg/ml
	1	31.5353		1	32.6544		1	36.9782		1	34.3798		1	38.6568		1	38.1295		1	26.318		1	33.9433
	2	34.245		2	35.0213		2	37.9947		2	37.2301		2	37.9771		2	38.1178		2	37.7486		2	33.8144
	3	38.7564		3	37.9596		3	35.0272		3	37.318		3	24.9119		3	37.5465		3	38.3082		3	37.4293
	4	36.5036		4	36.6413		4	40.1508		4	36.8347		4	7.1068		4	31.5705		4	37.1745		4	37.9127
	5	9.46792		5	35.4373		5	35.3494		5	37.6198		5	35.2118		5	37.2594		5	38.7622		5	30.2552
	6	17.4037		6	34.0253		6	38.6538		6	38.6714		6	37.2536		6	38.8618		6	38.0797		6	38.0269
	7	8.56859		7	37.2917		7	36.6492		7	37.8461		7	36.0906		7	36.4978		7	37.5348		7	38.2349
	8	20.2805		8	30.7004		8	37.2196		8	3.03903		8	35.698		8	36.3806		8	34.1279		8	38.5513
	9	32.6485		9	31.1193		9	37.2258		9	39.2269		9	40.7355		9	39.3983		9	35.4242		9	39.9781
	10	7.3353		10	26.4088		10	39.6757		10	39.7723		10	36.3063		10	38.0674		10	35.873		10	39.1209
	11	31.3683		11	34.3622		11	40.7386		11	40.8228		11	39.0243		11	38.1422		11	36.1972		11	39.6352
	12	28.562		12	33.3106		12	38.4383		12	40.5142		12	38.7313		12	37.5562		12	24.7644		12	34.6867
	13	30.6916		13	28.4858		13	40.0061		13	39.71		13	34.7728		13	39.389		13	23.3651		13	33.0577
	14	28.6147		14	33.7265		14	8.92384		14	40.0279		14	37.6372		14	36.3686		14	25.0984		14	35.1246
	15	30.0179		15	35.452		15	31.8054		15	37.6591		15	38.5349		15	38.3167		15	25.4641		15	34.7393
	16	39.4451		16	39.0367		16	38.7126		16	40.3053		16	38.2762		16	39.3048		16	24.5259		16	34.1787
	17	34.5701		17	38.3479		17	2.95176		17	-1.83589		17	38.7531		17	40.1526		17	24.5895		17	33.3204
	18	38.5411		18	31.821		18	36.4123		18	-2.71487		18	37.765		18	34.5889		18	24.6054		18	34.1087
	19	35.7328		19	25.9424		19	24.844		19	29.5193		19	26.3546		19	31.5162		19	25.9252		19	32.5146
	20	39.0586		20	32.8714		20	23.0789		20	33.6707		20	24.192		20	30.5352		20	25.3528		20	34.1262
	21	38.8653		21	35.552		21	24.9553		21	34.5115		21	23.3969		21	35.1246		21	24.6849		21	32.6197
	22	33.208		22	37.5313		22	22.2362		22	33.951		22	23.6196		22	34.9144		22	25.1143		22	33.8985
	23	38.1827		23	37.5593		23	24.192		23	33.951		23	27.738		23	34.5466		23	23.8104		23	33.8459
	24	37.5281		24	38.8435		24	24.2715		24	29.817		24	25.5118		24	26.6465		24	23.6832		24	32.427
	25	40.0685		25	39.0243		25	23.7945		25	34.6166		25	23.9376		25	24.6846		25	24.8599		25	29.5893
	26	38.778		26	39.816		26	24.4941		26	27.4173		26	23.3333		26	32.9701		26	23.874		26	33.7583
	27	38.9495		27	40.4518		27	26.1001		27	25.578		27	24.1125		27	33.373		27	25.0507		27	33.3905
	28	36.5899		28	37.3255		28	20.2326		28	32.7774		28	24.6372		28	33.408		28	23.0312		28	34.424
	29	33.8314		29	39.6882		29	25.6708		29	34.3714		29	25.0666		29	34.3013
	30	23.1902		30	34.1437		30	25.6231		30	34.5466		30	24.3033		30	34.2313
	31	24.6372		31	32.8124		31	25.3369		31	34.8794		31	24.8281		31	33.951
	32	24.3987		32	29.5017		32	23.1584		32	33.8809		32	25.0666		32	28.2581
	33	25.3846		33	34.5816		33	25.8457		33	33.7758		33	25.7821		33	32.5146
	34	22.9199		34	33.8459		34	25.003		34	34.424		34	23.063		34	30.8505
	35	23.7786		35	26.0334		35	24.5259		35	33.5832		35	26.0047		35	32.8825
	36	19.1831		36	28.8361		36	24.4782		36	34.3189		36	24.0171		36	33.7934
				37	34.2138		37	18.9128		37	31.7789		37	25.1779		37	34.1787
				38	34.2838								38	24.9394		38	28.2756
				39	32.8825								39	25.4164		39	25.5605
				40	33.8985								40	23.8899		40	34.4765
				41	13.9819								41	24.2238		41	32.0592
													42	25.2415		42	27.7326
mean		29.8011			33.7908			28.9099			32.3729			29.2214			34.2008			29.0481			34.8826
SEM		1.53264			0.769554			1.46624			1.73392			1.12372			0.613979			1.14829			0.512125
T-test		0.675498			0.442022									0.917502			0.431343

## Sheet: Fig4E,F
	wt			Sdc1+/-			wt			Sdc1+/-			wt			Sdc1+/-			wt			Sdc1+/-
	♂			♂			♀			♀			♂			♂			♀			♀
	6 weeks			6 weeks			6 weeks			6 weeks			6 months			6 months			6 months			6 months
		Insulin(ng/ml)			Insulin(ng/ml)			Insulin(ng/ml)			Insulin(ng/ml)			Insulin(ng/ml)			Insulin(ng/ml)			Insulin(ng/ml)			Insulin(ng/ml)
	1	16.5		1	9.27		1	6.14		1	19.7		1	12.4		1	13.7		1	7.64		1	12.6
	2	19.2		2	16.2		2	6.48		2	7.8		2	23.5		2	23.9		2	8.67		2	5.94
	3	12.6		3	18.1		3	13.3		3	8.97		3	14.5		3	14		3	5.92		3	7.43
	4	19.3		4	25.2		4	8.48		4	9.08		4	14.2		4	10.4		4	20.5		4	9.14
	5	10.4		5	19.5		5	10.2		5	11.5		5	13.6		5	43.6		5	7.67		5	5.12
	6	21.4		6	14.2		6	11.8		6	7.15		6	14.4		6	49		6	5.16		6	6.51
	7	16.2		7	10.2		7	10.1		7	8.97		7	67.8		7	16.1		7	17.9		7	5.82
	8	15.5		8	9.7		8	7.96		8	27.8		8	21.4		8	8.54		8	7.46		8	10.3
	9	23.2		9	32.9		9	5.32		9	24.7		9	23.8		9	12.5		9	7.25		9	16.8
	10	54.9		10	7.82		10	4.21		10	6.52		10	23.9		10	18.4		10	8.67		10	6.74
	11	18.4		11	26.9		11	9.58		11	6.41		11	10.8		11	23.8		11	13.2		11	7.56
	12	12.3		12	5.55		12	9.22		12	15.1		12	43.5		12	33.2		12	5.98		12	5.6
	13	18		13	7.46		13	6.57		13	6.47		13	35.4		13	28.8		13	9.17		13	10.6
	14	13.3		14	35.8		14	7.29		14	9.17		14	40.5		14	34.7		14	6.12		14	8.13
	15	20.2		15	6.86		15	4.71		15	10.8		15	18.6		15	38.8		15	4.48		15	11.8
	16	23.1		16	18.9		16	10.5		16	9.68		16	9.57		16	21.3		16	12.6		16	4.67
	17	9.13		17	9.16		17	3.42		17	9.12		17	19.2		17	46.8		17	5.17		17	6.28
	18	9.32		18	12		18	5.23		18	22.4		18	14.9		18	3.99		18	8.84		18	16.3
	19	11.3		19	8.71		19	6.41		19	6.53		19	48.1		19	16.2		19	5.88		19	21.1
	20	36.1		20	9.68		20	8.5		20	9.02		20	16.5		20	22		20	5.15		20	7.42
	21	8.64		21	9.79		21	7.35		21	5.1		21	17.6		21	18.4		21	7.66		21	17.2
	22	11.8		22	9.73		22	9.28		22	5.38		22	12		22	28.7		22	5.74		22	15.4
	23	20		23	20.8		23	8.34		23	5.78		23	24.9		23	23.8		23	13.6		23	15.3
	24	14.3		24	12.4		24	8.81		24	5.17		24	31.6		24	15.8		24	6.28		24	4.67
	25	13		25	14		25	6.47		25	18.6		25	9.38		25	21.2		25	11.2		25	9.24
	26	4.63		26	9.63		26	14.3		26	8.6		26	29		26	21.4		26	6.68		26	20.3
	27	14.6		27	12.2		27	5.97		27	7.68		27	19.6		27	16.5		27	7.42		27	12.4
	28	33.9		28	9.79		28	8.92		28	7.35		28	23.3		28	15.4		28	13.5		28	7.54
	29	9.56		29	10.2		29	8.39					29	41.5		29	17		29	9.13
	30	15.5		30	9.07		30	7.96					30	42.7		30	23.7		30	6.15
	31	11.6		31	11.4		31	8.97					31	38.9		31	19		31	15.7
	32	12.3		32	12.1		32	7.06					32	22.3		32	20.1		32	5.3
	33	19.5		33	9.28		33	7.35					33	11.9		33	14.2		33	7.54
	34	11.1		34	13.2		34	8.65					34	15.4		34	13		34	10.1
	35	8.07		35	8.07		35	9.28					35	15		35	18.4		35	9.99
	36	8.81		36	13.8		36	11.1					36	17		36	13.6		36	8.35
	37	28.1		37	8.44		37	8.44					37	15		37	13.4		37	9.67
							38	7.96					38	12.7					38	9.35
							39	7.79					39	11.5					39	8.13
							40	7.85					40	9.02					40	7.78
							41	8.01					41	11.1					41	6.93
							42	7.57					42	10.2					42	10.9
													43	14.5
mean		16.9124			13.4597			8.12476			10.7339			21.9226			21.4414			8.82214			10.2825
SEM		1.54222			1.15767			0.339142			1.1714			1.96422			1.70681			0.542869			0.919347
T.TEST		0.0775818						0.0144955						0.856082						0.149506

## Sheet: Fig4G,H
	wt			Sdc1+/-			wt			Sdc1+/-			wt			Sdc1+/-			wt			Sdc1+/-
	♂			♂			♂			♂			♀			♀			♀			♀
	6 weeks			6 weeks			6 months			6 months			6 weeks			6 weeks			6 months			6 months
		Conc. (ng/ml)			Conc. (ng/ml)			Conc. (ng/ml)			Conc. (ng/ml)			Conc. (ng/ml)			Conc. (ng/ml)			Conc. (ng/ml)			Conc. (ng/ml)
	1	0.05022		1	2.269		1	7.269		1	14.38		1	0.355		1	0.3808		1	6.745		1	18.6
	2	1.407		2	3.473		2	16.51		2	17.37		2	5.978		2	5.578		2	4.55		2	11.55
	3	1.282		3	4.571		3	3.971		3	9.296		3	3.044		3	0.9466		3	3.91		3	30.1
	4	2.416		4	7.787		4	2.496		4	12.07		4	4.078		4	6.732		4	0.6788		4	23.47
	5	2.529		5	13.92		5	2.69		5	59.64		5	5.673		5	23.15		5	14.11		5	17.38
	6	2.363		6	1.542		6	7.664		6	40.12		6	0.138		6	6.786		6	3.854		6	29.38
	7	2.176		7	2.348		7	3.816		7	5.517		7	1.144		7	4.679		7	9.031		7	13.54
	8	3.198		8	1.435		8	10.29		8	8.17		8	0.5444		8	1.81		8	2.643		8	20.05
	9	1.341		9	2.348		9	6.426		9	6.609		9	1.328		9	5.074		9	5.834		9	7.438
	10	0.868		10	2.025		10	2.296		10	0.09868		10	1.328		10	1.542		10	6.446		10	0.4887
	11	0.5423		11	3.051		11	5.544		11	5.494		11	2.835		11	2.348		11	8.382		11	10.71
	12	30.34					12	21.04		12	10.71		12	9.892		12	1.649		12	8.526		12	3.461
	13	1.144					13	21.89		13	38.75		13	4.854					13	3.549		13	2.17
	14	0.8797					14	5.876		14	18.66		14	3.432					14	3.025		14	10.18
	15	0.835					15	21.07		15	20.16		15	1.702					15	3.902		15	5.569
	16	2.402					16	5.815		16	10.83		16	2.943					16	3.549		16	6.353
	17	1.435					17	0.0881		17	27.23		17	3.595					17	5.753		17	9.639
	18	2.24					18	3.478		18	2.809								18	7.242		18	12.87
	19	2.889					19	15.89		19	1.834								19	10.42		19	9.201
	20	11.04					20	2.888		20	4.841								20	12.62		20	5.341
							21	3.188		21	13.48								21	6.633		21	11.71
							22	9.612		22	12.26								22	5.478		22	3.769
							23	16.44		23	6.633								23	7.007		23	2.637
							24	5.238		24	5.937								24	3.461
							25	9.298		25	8.43								25	2.254
							26	3.593		26	4.391								26	8.286
							27	4.213		27	13.63								27	5.386
							28	4.841		28	8.959								28	5.845
							29	3.505		29	9.687								29	11.41
							30	3.417		30	9.153
							31	3.505		31	21.13
							32	2.339		32	3.373
							33	2.552		33	7.952
										34	18.35
										35	8.959
										36	5.159
mean		3.56886			4.06991			7.23479			13.1131			3.10961			5.05628			6.22517			11.5481
SEM		1.49639			1.12482			1.05707			2.00439			0.607608			1.77136			0.591689			1.72835
T.TEST		0.820905						0.0138708						0.247258						0.00252147

## Sheet: Fig5A,B_Fig6A
Sdc1+/- recipients - wt embryos			2016-12-07	2016-12-14							2016-12-28							2017-01-04							2017-01-11							2017-01-18
recipient	#	sex	food initial	remained	BW	difference	g/day	g/BW	g/BW/day	food initial	remained	BW	difference	g/day	g/BW	g/BW/day	food initial	remained	BW	difference	g/day	g/BW	g/BW/day	food initial	remained	BW	difference	g/day	g/BW	g/BW/day	food initial	remained	BW	difference	g/day	g/BW	g/BW/day	food initial
#2	1	♂	125.4	102.5	29.05	22.9	3.27143	0.788296	0.112614	146.65	123.55	29.25	23.1	3.3	0.789744	0.112821	151.55	127.05	30.35	24.5	3.5	0.807249	0.115321	150.85	126.05	29.7	24.8	3.54286	0.835017	0.119288	150.95	128.2	31.15	22.75	3.25	0.730337	0.104334	151.95
*25.07.16
#9	7	♂	167.4	138.8	33.8	28.6	4.08571	0.846154	0.120879	162.95	134.65	33.75	28.3	4.04286	0.838519	0.119788	151.15	121.3	34.3	29.85	4.26429	0.870262	0.124323	150.7	123.8	33.95	26.9	3.84286	0.792342	0.113192	150	123.7	32.6	26.3	3.75714	0.806748	0.11525	151.85
*26.07.16	8	♂	144.6	133.9	25.6	10.7	1.52857	0.417969	0.0597098	188.95	160.4	26.2	28.55	4.07857	1.08969	0.155671	150.85	122.8	26.25	28.05	4.00714	1.06857	0.152653	150.2	125.95	27.1	24.25	3.46429	0.894834	0.127833	150.55	126.8	26.95	23.75	3.39286	0.881262	0.125895	151.25	WT	♂
																																							difference	g/day	g/BW	g/BW/day
				mean ♂	29.4833	20.7333	2.9619	0.68414	0.0977342			29.7333	26.65	3.80714	0.905986	0.129427			30.3	27.4667	3.92381	0.915361	0.130766			30.25	25.3167	3.61667	0.840731	0.120104			30.2333	24.2667	3.46667	0.806116	0.115159	mean	24.8867	3.55524	0.830467	0.118638
				SEM	2.37703	5.27963	0.754232	0.134129	0.0191613			2.19285	1.77647	0.253781	0.0929274	0.0132753			2.32397	1.57171	0.22453	0.0787354	0.0112479			1.99646	0.807431	0.115347	0.0297246	0.00424637			1.69419	1.05686	0.150979	0.0435693	0.00622419	SEM	1.17442	0.167774	0.041845	0.00597786
#2	2	♀	133.1	103.3	26.2	29.8	4.25714	1.1374	0.162486	143.95	114.7	27.7	29.25	4.17857	1.05596	0.150851	151.1	121.65	27.05	29.45	4.20714	1.08872	0.155532	150.6	119.85	27.6	30.75	4.39286	1.11413	0.159161	150.95	121.75	27.05	29.2	4.17143	1.07948	0.154212	151.1
*25.07.16	3	♀	133.05	108.6	25.2	24.45	3.49286	0.970238	0.138605	164.7	139.3	26.4	25.4	3.62857	0.962121	0.137446	151.2	125.15	26.05	26.05	3.72143	1	0.142857	150.55	126.3	25.35	24.25	3.46429	0.956607	0.136658	150.75	124.55	25.15	26.2	3.74286	1.04175	0.148821	150.95
	4	♀	119.85	95.5	26.05	24.35	3.47857	0.934741	0.133534	158.85	133.8	26.2	25.05	3.57857	0.956107	0.136587	151.25	124.25	26.9	27	3.85714	1.00372	0.143388	150.8	125.2	26.25	25.6	3.65714	0.975238	0.13932	150.75	124.5	26.95	26.25	3.75	0.974026	0.139147	152.45
	5	♀	176.55	152	24	24.55	3.50714	1.02292	0.146131	161.35	136.5	24.8	24.85	3.55	1.00202	0.143145	151.9	125.95	25.15	25.95	3.70714	1.03181	0.147401	151	125.65	24.95	25.35	3.62143	1.01603	0.145147	150.75	125.55	24.95	25.2	3.6	1.01002	0.144289	152,,20
#9	9	♀	177.6	154.05	32.35	23.55	3.36429	0.727975	0.103996	160.7	136.75	32.25	23.95	3.42143	0.742636	0.106091	151.55	127.1	33.1	24.45	3.49286	0.738671	0.105524	150.45	122.7	33.85	27.75	3.96429	0.819793	0.117113	151.35	125.1	35.5	26.25	3.75	0.739437	0.105634	151.05	wt	♀
*26.07.16																																							difference	g/day	g/BW	g/BW/day
				mean ♀	26.76	25.34	3.62	0.958655	0.136951			27.47	25.7	3.67143	0.943767	0.134824			27.65	26.58	3.79714	0.972584	0.138941			27.6	26.74	3.82	0.97636	0.13948			27.92	26.62	3.80286	0.968943	0.13842	mean	26.196	3.74229	0.964062	0.137723
				SEM	1.45115	1.12898	0.161283	0.0670821	0.00958316			1.28039	0.919239	0.13132	0.0533491	0.00762129			1.40419	0.82547	0.117924	0.060594	0.00865628			1.62742	1.15178	0.16454	0.0476755	0.00681079			1.94484	0.675389	0.0964841	0.0599609	0.00856584	SEM	0.283012	0.0404303	0.0058686	0.000838372
wt recipient- Sdc1+/- embryos			2016-12-07	2016-12-14							2016-12-28							2017-01-04							2017-01-11							2017-01-18
recipient	#	sex	food initial	remained	BW	difference	g/day	g/BW	g/BW/day	food initial	remained	BW	difference	g/day	g/BW	g/BW/day	food initial	remained	BW	difference	g/day	g/BW	g/BW/day	food initial	remained	BW	difference	g/day	g/BW	g/BW/day	food initial	remained	BW	difference	g/day	g/BW	g/BW/day	food initial
#14	1	♂	171.6	144.2	28.05	27.4	3.91429	0.976827	0.139547	167.9	142.75	28.65	25.15	3.59286	0.877836	0.125405	151.35	124.85	27.6	26.5	3.78571	0.960145	0.137164	150.4	124.8	27.75	25.6	3.65714	0.922523	0.131789	150.4	126.05	28.25	24.35	3.47857	0.861947	0.123135	151.05
*25.07.16	3	♂	202.75	174.6	30.15	28.15	4.02143	0.933665	0.133381	142.9	115.95	31.15	26.95	3.85	0.865169	0.123596	151.4	126.2	30.15	25.2	3.6	0.835821	0.119403	151.75	126.2	29.45	25.55	3.65	0.867572	0.123939	150	124.65	30.05	25.35	3.62143	0.843594	0.120513	151.8
#13	8	♂	236.05	210.55	30.2	25.5	3.64286	0.844371	0.120624	136.3	110.7	30.55	25.6	3.65714	0.837971	0.11971	151.2	125.35	30.4	25.85	3.69286	0.850329	0.121476	151.2	128.55	30.3	22.65	3.23571	0.747525	0.106789	150	120.15	30.2	29.85	4.26429	0.988411	0.141202	150.6
*26.07.16	9	♂	182.65	158.3	28.45	24.35	3.47857	0.855888	0.12227	146.25	120.65	28.6	25.6	3.65714	0.895105	0.127872	151.05	123.55	28	27.5	3.92857	0.982143	0.140306	151.1	126.1	28.2	25	3.57143	0.886525	0.126646	150.9	125.6	28.35	25.3	3.61429	0.892416	0.127488	151.1
	10	♂	168.5	144.9	28.35	23.6	3.37143	0.832451	0.118922	133.05	112.15	28.45	20.9	2.98571	0.734622	0.104946	151	127.2	28.25	23.8	3.4	0.842478	0.120354	151.4	128.95	28.35	22.45	3.20714	0.791887	0.113127	151.15	128.3	28.45	22.85	3.26429	0.803163	0.114738	152.4
#16	15	♂	194.45	164.05	28	30.4	4.34286	1.08571	0.155102	155.15	126.45	27.65	28.7	4.1	1.03797	0.148282	150.85	121.85	27.05	29	4.14286	1.07209	0.153156	150.9	123.8	27.1	27.1	3.87143	1	0.142857	150.9	121.45	27.95	29.45	4.20714	1.05367	0.150524	151.65
*01.08.16	16	♂	197.15	170.85	29.4	26.3	3.75714	0.894558	0.127794	150.05	125.9	28.85	24.15	3.45	0.837088	0.119584	150.45	124.75	28.65	25.7	3.67143	0.897033	0.128148	150.75	125.85	28.45	24.9	3.55714	0.87522	0.125031	151.2	126.45	29.1	24.75	3.53571	0.850515	0.121502	152.3
	17	♂	161.35	134.75	29.45	26.6	3.8	0.903226	0.129032	174	150.6	28.5	23.4	3.34286	0.821053	0.117293	151.65	127.1	27.65	24.55	3.50714	0.887884	0.126841	150.85	127.8	27.75	23.05	3.29286	0.830631	0.118662	151.75	128.35	27.8	23.4	3.34286	0.841727	0.120247	151.6	Sdc1+/-	♂
																																							difference	g/day	g/BW	g/BW/day
				mean ♂	29.0063	26.5375	3.79107	0.915837	0.130834			29.05	25.0563	3.57946	0.863352	0.123336			28.4688	26.0125	3.71607	0.91599	0.130856			28.4187	24.5375	3.50536	0.865235	0.123605			28.7687	25.6625	3.66607	0.89193	0.127419	mean	25.5613	3.65161	0.890469	0.12721
				SEM	0.320496	0.76548	0.109354	0.0296293	0.00423276			0.415868	0.827023	0.118146	0.0302988	0.0043284			0.428758	0.585445	0.083635	0.0292723	0.00418175			0.360795	0.585521	0.0836459	0.0275276	0.00393251			0.326088	0.922862	0.131837	0.0301242	0.00430345	SEM	0.351428	0.050204	0.0115523	0.00165032
#14	4	♀	182.75	157.75	23.55	25	3.57143	1.06157	0.151653	177.7	148.35	23.4	29.35	4.19286	1.25427	0.179182	150.7	122.15	23.8	28.55	4.07857	1.19958	0.171369	151.4	123.75	23.15	27.65	3.95	1.19438	0.170626	150.8	121.45	23.95	29.35	4.19286	1.22547	0.175067	151.8
*25.07.16	5	♀	185.9	159.9	22.05	26	3.71429	1.17914	0.168448	178.05	150.1	22.5	27.95	3.99286	1.24222	0.17746	150.9	122.95	22.65	27.95	3.99286	1.234	0.176285	151.3	125.7	22.55	25.6	3.65714	1.13525	0.162179	150.45	124.15	22.65	26.3	3.75714	1.16115	0.165878	152.45
	6	♀	219.65	198.85	21	20.8	2.97143	0.990476	0.141497	149.2	122.75	22.1	26.45	3.77857	1.19683	0.170976	150.05	123.9	22.3	26.15	3.73571	1.17265	0.167521	150.15	122.3	22.5	27.85	3.97857	1.23778	0.176825	150.05	122.8	22.45	27.25	3.89286	1.21381	0.173401	151.7
	7	♀	143.5	116.75	22.3	26.75	3.82143	1.19955	0.171365	151.15	124.45	22.6	26.7	3.81429	1.18142	0.168774	150.95	123.6	22	27.35	3.90714	1.24318	0.177597	150.8	123.3	22.15	27.5	3.92857	1.24153	0.177362	151.5	124.5	22.55	27	3.85714	1.19734	0.171048	151.4
#13	11	♀	209.75	182.65	23.3	27.1	3.87143	1.16309	0.166156	158.65	130.45	23.55	28.2	4.02857	1.19745	0.171065	151.4	126.65	24.35	24.75	3.53571	1.01643	0.145204	151.4	123.7	23.8	27.7	3.95714	1.16387	0.166267	151	122.75	23.95	28.25	4.03571	1.17954	0.168506	150
*26.07.16
#16	18	♀	174.05	148.2	22.8	25.85	3.69286	1.13377	0.161967	149.6	123	22.85	26.6	3.8	1.16411	0.166302	150.45	123	22.3	27.45	3.92143	1.23094	0.175849	151.7	127.25	22.65	24.45	3.49286	1.07947	0.15421	151.1	123.9	22.95	27.2	3.88571	1.18519	0.169312	150.05	Sdc1+/-	♀
*01.08.16																																							difference	g/day	g/BW	g/BW/day
				mean ♀	22.5	25.25	3.60714	1.12127	0.160181			22.8333	27.5417	3.93452	1.20605	0.172293			22.9	27.0333	3.8619	1.1828	0.168971			22.8	26.7917	3.82738	1.17538	0.167912			23.0833	27.5583	3.9369	1.19375	0.170536	mean	26.835	3.83357	1.17585	0.167978
				SEM	0.379693	0.939149	0.134164	0.0326869	0.00466955			0.226446	0.471066	0.0672951	0.0143275	0.00204678			0.387513	0.56001	0.0800014	0.034952	0.00499314			0.239444	0.579859	0.082837	0.0255424	0.00364891			0.28245	0.439965	0.0628522	0.00959083	0.00137012	SEM	0.422849	0.060407	0.0145951	0.00208501
				T-Test ♂		0.698033	0.698033	0.156267	0.156267				0.757212	0.757212	0.464641	0.464641				0.492881	0.492881	0.251472	0.251472				0.339823	0.339823	0.401488	0.401488				0.594829	0.594829	0.0933465	0.0933465
				T-Test ♀		0.413281	0.413281	0.0131976	0.0131976				0.00268466	0.00268466	0.000384301	0.000384301				0.188561	0.188561	0.00890864	0.00890864				0.288644	0.288644	0.00100984	0.00100984				0.0271335	0.0271335	0.00190206	0.00190206

## Sheet: Fig5C,D_Fig6C
Sdc1+/-		20.06.				27.06.						4.7.						11.7.						18.7.						25.7.
*Date	sex	#	Gewicht	Flasche	Wasser	geblieben	Diff	Gewicht	ml/BW/week	ml/BW/day	neu	geblieben	Diff	Gewicht	ml/BW/week	ml/BW/day	neu	geblieben	Diff	Gewicht	ml/BW/week	ml/BW/day	neu	geblieben	Diff	Gewicht	ml/BW/week	ml/BW/day	neu	geblieben	Diff	Gewicht	ml/BW/week	ml/BW/day
	♀	6358	24.85	70.15	355.95	322.2	33.75	23.35	1.4454	0.206485	346.05	303.5	42.55	23.4	1.81838	0.259768	303.5	263.8	39.7	23.6	1.6822	0.240315	263.8	225.2	38.6	23.75	1.62526	0.23218	329.15	288.3	40.85	23.35	1.74946	0.249924
	♀	6359	22.95	69.9	356.5	321.45	35.05	22.85	1.53392	0.219131	321.45	280.05	41.4	24.35	1.70021	0.242886	348.3	306.8	41.5	23.7	1.75105	0.250151	306.8	267.05	39.75	23.8	1.67017	0.238595	267.05	231	36.05	23.75	1.51789	0.216842
*27.02.2018	♀	6757	20.55	70.55	358.35	319.25	39.1	21.05	1.85748	0.265355	319.25	278.95	40.3	22.15	1.81941	0.259916	278.95	239.65	39.3	22.55	1.74279	0.248971	239.65	198.95	40.7	21.75	1.87126	0.267323	336	296.65	39.35	22.85	1.7221	0.246014
	♀	6758	19.1	69.5	359.1	313.55	45.55	20.55	2.21655	0.316649	313.55	267.35	46.2	20.65	2.23729	0.319613	267.35	224.65	42.7	20.15	2.11911	0.30273	224.65	182.4	42.25	20.15	2.09677	0.299539	338.5	294.25	44.25	20.4	2.16912	0.309874
	♀	6759	20.3	71.65	355.8	318.45	37.35	20.9	1.78708	0.255297	318.45	279.4	39.05	21.85	1.78719	0.255312	279.4	242.45	36.95	21.8	1.69495	0.242136	242.45	204.3	38.15	22.2	1.71847	0.245495	333.5	296.1	37.4	21.65	1.72748	0.246783
	♀	6761	18.95	69.7	356.7	319.1	37.6	19.35	1.94315	0.277593	319.1	278.6	40.5	19.6	2.06633	0.29519	278.6	240.25	38.35	19.8	1.93687	0.276696	240.25	200.7	39.55	20.35	1.94349	0.277641	331.65	293.1	38.55	20.6	1.87136	0.267337
							mean	#REF!	1.79726	0.256752	322.975	281.308		22	1.9048	0.272114	292.683	252.933		21.9333	1.82116	0.260166	252.933	213.1		22	1.8209	0.260129	322.642	283.233		22.1	1.7929	0.256129
							SEM	#REF!	0.114597	0.016371	4.73631	4.84915		0.709695	0.0830846	0.0118692	12.1318	11.926		0.683821	0.0703452	0.0100493	11.926	12.1531		0.646787	0.0741973	0.0105996	11.1979	10.5171		0.582809	0.0884123	0.0126303
wt		20.06.				27.06.						4.7.						11.7.						18.7.						25.7.
*Date		#	Gewicht	Flasche	Wasser	geblieben	Diff	Gewicht	ml/BW/week	ml/BW/day	neu	geblieben	Diff	Gewicht	ml/BW/week	ml/BW/day	neu	geblieben	Diff	Gewicht	ml/BW/week	ml/BW/day	neu	geblieben	Diff	Gewicht	ml/BW/week	ml/BW/day	neu	geblieben	Diff	Gewicht	ml/BW/week	ml/BW/day
	♀	#1	24.9	69.7	354.05	321.7	32.35	24.65	1.31237	0.187482	321.7	283.05	38.65	24.35	1.58727	0.226753	283.05	246.5	36.55	25.1	1.45618	0.208025	246.5	210.75	35.75	24	1.48958	0.212798	342.85	305.65	37.2	25.1	1.48207	0.211725
	♀	#2	25.9	69.55	363.15	335.4	27.75	25.5	1.08824	0.155462	335.4	303.65	31.75	26.15	1.21415	0.17345	303.65	272.9	30.75	26.2	1.17366	0.167666	272.9	241.45	31.45	25.9	1.21429	0.173469	241.45	211.85	29.6	26.5	1.11698	0.159569
	♀	#3	25.65	70.9	365.5	338.45	27.05	24.85	1.08853	0.155504	338.45	307.55	30.9	25.35	1.21893	0.174134	307.55	278.65	28.9	25.85	1.11799	0.159713	278.65	248.55	30.1	25.65	1.17349	0.167641	248.55	219.95	28.6	25.2	1.13492	0.162132
*02.12.2017	♀	#1	26.1	73	365.25	330.7	34.55	25.4	1.36024	0.194319	330.7	292.35	38.35	25	1.534	0.219143	292.35	255.25	37.1	25.5	1.4549	0.207843	255.25	217.35	37.9	25.5	1.48627	0.212325	217.35	179.9	37.45	25.25	1.48317	0.211881
	♀	#2	28.6	71.25	361.6	326.25	35.35	26.3	1.34411	0.192015	326.25	280.35	45.9	27.1	1.69373	0.241961	280.35	232.85	47.5	27	1.75926	0.251323	232.85	185.2	47.65	27.1	1.7583	0.251186	343.35	292.6	50.75	27.1	1.87269	0.267528
							mean	#REF!	1.2387	0.176957	330.5	293.39		25.59	1.44962	0.207088	293.39	257.23		25.93	1.3924	0.198914	257.23	220.66		25.63	1.42439	0.203484	278.71	241.99		25.83	1.41797	0.202567
							SEM	#REF!	0.0618464	0.0088352	3.02287	5.40283		0.476288	0.0985692	0.0140813	5.40283	8.41963		0.323883	0.115262	0.016466	8.41963	11.3504		0.495379	0.106459	0.0152085	26.7911	24.355		0.407922	0.138897	0.0198424
							t-test		0.00295279	0.00295279	0.234425	0.129856		0.00305164	0.00612493	0.00612493	0.961589	0.784072		0.000812468	0.00921789	0.00921789	0.784072	0.66514		0.00197836	0.0119601	0.0119601	0.140325	0.131619		0.000713063	0.0427101	0.0427101
Sdc1+/-		20.06.				27.06.						4.7.						11.7.						18.7.						25.7.
*Date	sex	#	Gewicht	Flasche	Wasser	geblieben	Diff	Gewicht	ml/BW/week	ml/BW/day	neu	geblieben	Diff	Gewicht	ml/BW/week	ml/BW/day	neu	geblieben	Diff	Gewicht	ml/BW/week	ml/BW/day	neu	geblieben	Diff	Gewicht	ml/BW/week	ml/BW/day	neu	geblieben	Diff	Gewicht	ml/BW/week	ml/BW/day
*26.10.2017	♂	6247	31.55	71.6	367.2	327.1	40.1	31.05	1.29147	0.184495	348.9	304.95	43.95	30.65	1.43393	0.204847	304.95	261.9	43.05	31.5	1.36667	0.195238	261.9	223.6	38.3	32.3	1.18576	0.169394	324	282.4	41.6	33	1.26061	0.180087
*22.11.2017	♂	6354	27.85	76.7	365.75	330.8	34.95	28.15	1.24156	0.177366	354.4	315.9	38.5	28.55	1.34851	0.192644	315.9	276.25	39.65	28.1	1.41103	0.201576	276.25	240.95	35.3	28.05	1.25847	0.179781	333.1	298.05	35.05	28.3	1.23852	0.176931
*19.03.2018	♂	6875	25.65	67.9	356	316.3	39.7	25.85	1.53578	0.219398	316.3	272.35	43.95	25.6	1.7168	0.245257	272.35	230.05	42.3	24.95	1.69539	0.242199	230.05	187.55	42.5	25.2	1.68651	0.24093	332.5	292.15	40.35	26	1.55192	0.221703
	♂	6876	27	77.2	363.7	319.5	44.2	27.15	1.62799	0.23257	319.5	276.3	43.2	26.3	1.64259	0.234655	276.3	234.95	41.35	26.55	1.55744	0.222491	234.95	192.5	42.45	25.95	1.63584	0.233691	330.75	285.1	45.65	27.3	1.67216	0.23888
	♂	6877	25.8	70.3	356.8	305.4	51.4	26.4	1.94697	0.278139	305.4	255.85	49.55	26.2	1.89122	0.270174	255.85	209.55	46.3	26.2	1.76718	0.252454	209.55	164.7	44.85	26	1.725	0.246429	347.45	301.2	46.25	26.6	1.73872	0.248389
	♂	6878	25.2	71.1	356.85	307	49.85	25.2	1.97817	0.282596	307	259.35	47.65	25.8	1.8469	0.263843	259.35	213.2	46.15	26.1	1.7682	0.2526	213.2	164.85	48.35	25.3	1.91107	0.27301	331.2	279.55	51.65	25.9	1.99421	0.284887
	♂	6879	26.35	66.4	355.5	311.1	44.4	26.2	1.69466	0.242094	311.1	272.4	38.7	25.7	1.50584	0.21512	272.4	232.5	39.9	26.3	1.51711	0.21673	232.5	191.6	40.9	26.6	1.53759	0.219656	338.7	297.45	41.25	26.2	1.57443	0.224918
	♂	6880	27	71.65	357.2	313.2	44	26.2	1.67939	0.239913	313.2	267.65	45.55	26.8	1.69963	0.242804	267.65	224.75	42.9	26.7	1.60674	0.229535	224.75	181.85	42.9	26.85	1.59777	0.228252	340.6	299.95	40.65	27	1.50556	0.215079
							mean	#REF!	1.6245	0.232071					1.63568	0.233668					1.58622	0.226603				26.2786	1.56725	0.223893					1.56701	0.223859
							SEM	#REF!	0.0947217	0.0135317					0.0682249	0.00974641					0.0539013	0.00770019				0.373984	0.0850121	0.0121446					0.0875144	0.0125021
wt		20.06.				27.06.						4.7.						11.7.						18.7.						25.7.
*Date		#	Gewicht	Flasche	Wasser	geblieben	Diff	Gewicht	ml/BW/week	ml/BW/day	neu	geblieben	Diff	Gewicht	ml/BW/week	ml/BW/day	neu	geblieben	Diff	Gewicht	ml/BW/week	ml/BW/day	neu	geblieben	Diff	Gewicht	ml/BW/week	ml/BW/day	neu	geblieben	Diff	Gewicht	ml/BW/week	ml/BW/day
*29.11.2017	♂	#1	34.35	72.95	358	326.25	31.75	32.3	0.982972	0.140425	326.25	291.8	34.45	32.05	1.07488	0.153555	291.8	257.3	34.5	31.4	1.09873	0.156961	257.3	222.45	34.85	31.8	1.09591	0.156559	348.85	312.95	35.9	32.35	1.10974	0.158534
	♂	#2	35.05	65.35	363.7	329.95	33.75	33.8	0.998521	0.142646	329.95	293.95	36	33.85	1.06352	0.151931	293.95	259.05	34.9	33.7	1.03561	0.147944	259.05	225.1	33.95	34.3	0.989796	0.141399	326.35	294	32.35	34.1	0.94868	0.135526
*18.02.2018	♂	#1	29.5	81.75	369.8	333.4	36.4	28.2	1.29078	0.184397	333.4	295.05	38.35	28.75	1.33391	0.190559	295.05	261.7	33.35	28.35	1.17637	0.168052	261.7	228.1	33.6	28.3	1.18728	0.169611	335.35	300.5	34.85	29.1	1.19759	0.171085
							mean	#REF!	1.09076	0.155823					1.15744	0.165348					1.10357	0.157652				31.4667	1.091	0.155857					1.08534	0.155048
							SEM	#REF!	0.100112	0.0143017					0.0882989	0.0126141					0.0407055	0.00581507				1.74005	0.0570615	0.00815164					0.0728836	0.0104119
							t-test		0.0116747	0.0116747	0.504822	0.254001		0.00752417	0.00407713	0.00407713	0.254001	0.114586		0.0209122	0.000605203	0.000605203	0.114586	0.0776892		0.027271	0.0101571	0.0101571	0.721966	0.111196		0.0257615	0.0118424	0.0118424

[truncated: 13 more sheets: Fig6B, Fig6D, PhenoMaster-Distance, Fig7,8(X,Y), Fig7,8(Z), Fig9(central), Fig9(peripheral), PhenoMaster-Speed, Fig10, Fig11C,D_12C,D_13,14, Fig11A,B_15A,B, Fig12A,B_16A,B, Fig15C,D_16C,D]
